# Supplementary material for: Metabolite Profiling of Italian Tomato Landraces with Different Fruit Types
Source: Front Plant Sci. 2016 May 19;7:664. doi: 10.3389/fpls.2016.00664 (PMC4872001; doi:10.3389/fpls.2016.00664)
Supplement: Supplementary file 1 [file DataSheet1.XLSX]

## Sheet: Table S1
Supplementary Material
Metabolite Profiling of Italian Tomato Landraces with Different Fruit Types
Svetlana Baldina, Maurizio Enea Picarella, Antonio Dario Troise, Anna Pucci, Valentino Ruggieri,
Rosalia Ferracane, Amalia Barone, Vincenzo Fogliano, Andrea Mazzucato*
* Correspondence: Andrea Mazzucato: mazz@unitus.it
TABLE S1 | Morphological and proximate traits measured or scored.
Trait	Acronym	Description
Growth habit	GH	score (1, determinate; 2, sub-determinate; 3, indeterminate)
Plant height	PH	score (1, small; 2, medium; 3, tall) after measurement at 80 d from sowing
Inflorescence type	IT	score (1, simple; 2, double; 3, compound), on the 2nd truss
Green shoulder	GS	score (1, absent; 7, very strong)
Polar diameter	PD	mm, stem to blossom end, on a representative fruit
Equatorial diameter	ED	mm, midway equatorial, on a representative fruit
Stem-end shape	SES	score (1, flat; 7, very curved), on a representative fruit
Blossom-end shape	BES	score (1, indented; 2, indented to flat; 3, flat; 4, umbone; 5, beaked), on a representative fruit
No. of fruit locules	LN	score (1, two; 2, two/three; 3, three/four; 4, four/six; 5, more than six), counted on a representative fruit
Pericarp thickness	PT	mm, on a representative fruit
Puffiness	PUF	score (1, non puffy; 3, very puffy), on a representative fruit
Fruit weight	FWE	gr, average of 10 representative fruits/plot
Fruit-shape index	FS	PD/ED
Pericarp-thickness index	PI	PT/((PD+ED)/2)
Fruit shape longitudinal section	FSC	score (1, circular; 2, angular; 3, irregular)
Dry weight	DW	%
Soluble solids	BRIX	Degree brix

## Sheet: Table S2
TABLE S2 | Data of morphological and proximate traits measured in the 18 analyzed accessions (for acronyms codes see Table S1).
Genotype		Fruit shape classa
Code	Name		GH	PH	IT	GS	PD	ED	SES	BES	LN	PT	PUF	FS	FWE	PI	FSC	DW	BRIX
1	Mezzo tempo	1	3	2	3	2	6	9	5	1.5	5	7	3	0.67	195.8	0.5	3	4.55371	4.2
2	Spagnoletta	1	3	1	2	3	3.75	6.5	7	2	5	5	1.5	0.58	111.5	0.6	3	4.3539	4.55
3	Stella Pisa	1	3	1	3	2	3.75	7.95	7	1	5	5	3	0.48	98.1	0.6	3	5.0568	4.25
4	Costoluto fiorentino	1	3	1.5	2.1875	4.5	4.463	6.712	5	1.9375	5	5.13	1.5	0.66748	98.306	0.9151	3	4.63149	3.7
5	Scatolone di Bolsena	1	3	1	2.125	6	4.54	7.167	5	1.75	5	4.71	1.46667	0.63759	116.696	0.8804	3	4.84345	5
6	Pantano romanesco	1	3	2.5	1.92308	5.53846	5.277	8.477	5	1.76923	5	3.83	1.23077	0.64055	187.429	0.6228	2	5.08646	4.3
7	Marmande	1	3	1	2	5	4.68	7.01	5	3	5	3.44	1.27	0.61	115.4	0.59	3	4.77572	4.2
8	Marinda	1	3	3	2.67	4	5.14	8.33	7	3	5	8	1	0.62	239.4	1.19	3	4.79741	4.3
9	Cuor di bue di Albenga	2	3	2	2.07692	2.46154	7.7	6.5	3	2	4	6	1.5	1.1703	153.979	0.8312	2	5.46087	4.7
10	Cuor di bue	2	3	3	1.81818	5.90909	5.444	5.756	3	2	5	2.67	1	0.80812	169.972	0.5228	1	4.45848	3.6
11	Pera d'Abruzzo	2	3	2	3	4	6.95	7.28	7	3	4	7	1	0.95	298	0.98	2	4.61134	4.7
12	Tomawak	2	3	3	2.77	2	7.72	7.6	5	2	5	8.3	2.33	1.02	231	1.07	3	5.38423	5
13	San Marzano	3	3	3	1	7	7.9	3.72	3	1	1	7.2	1.56	2.12	78	1.24	2	5.6745	5
14	Allungato	2	3	3	1.125	1.25	10.16	4.887	3	4	4	4	1.53333	2.16948	93.813	0.6261	2	5.21209	4.8
15	Principe borghese	3	3	3	1.8	6	3.6	3.5	3	5	1	3.8	1	1.03	26.8	1.08	1	7.03801	5.8
16	Ovale Puglia	3	1	1	1.0625	6.375	6.427	4.073	1	2.06667	1	5.71	1.86667	1.59079	44.362	1.1174	2	4.50201	4
17	Ovale Campania	3	3	3	1	6.5	4.325	3.913	1	5	2	4.25	1.5	1.10926	32.729	1.2931	1	6.69106	6.1
18	Pozzano	3	3	3	1.1	1	9.64	4.52	3	1	2	8.4	1	2.13	117.8	1.19	1	6.54	5.1
	Minimum		1	1	1	1	3.6	3.5	1	1	1	2.67	1	0.48	26.8	0.5	1	4.3539	3.6
	Maximum		3	3	3	7	10.16	9	7	5	5	8.4	3	2.16948	298	1.2931	3	7.03801	6.1
	Max/Min		-b	-	-	-	2.82222	2.57143	-	-	-	3.14607	-	-	11.1194	-	-	1.61648	1.69444
	Mean		2.88889	2.16667	1.98101	4.14078	5.97033	6.27194	4.33333	2.39019	3.83333	5.52444	1.56986	1.05575	133.838	0.880494	2.22222	5.20397	4.62778
	ANOVAc		ns	ns	**	ns	*	***	***	ns	***	ns	ns	**	**	***	***	***	*
	Duncan testd		-	-	a/a/b	-	b/a/ab	a/b/c	a/a/b	-	a/b/c	-	-	b/a/a	a/a/b	b/b/a	a/b/b	b/b/a	b/ab/a
a 1, flattened/ribbed; 2, pear/oxheart; 3, round/elongate
b not applicable
c ns, not signidficant; *, ** and ***, significant differences among groups for P≤0.05, 0.01 and 0.001 respectively
d letters indicate the result of Duncan test for the three fruit shape classes in the following order; flattened/ribbed, pear/oxheart, and round/elongate

## Sheet: Table S3 Glycoalkaloids
TABLE S3 | Content in glycoalkaloids (mg/kg FW) in red-ripe fruits of the 18 analysed tomato accessions.
Genotype		Fruit shape classa
Code	Name		a-tomatine	Dehydro-tomatine	Esculoside A	Lycoperoside H	Lycoperoside A+B	Tomatoside A	Total
1	Mezzo tempo	1	9	2.3861	8.97392	5.9043	2.04887	2.54391	30.8571
2	Spagnoletta	1	11.32	2.52848	10.1491	8.42654	2.41543	3.25004	38.0896
3	Stella Pisa	1	7.75	2.72588	11.1998	8.67591	2.49056	8.27893	41.1211
4	Costoluto fiorentino	1	7.59	2.2368	6.00301	5.86795	2.15792	6.31733	30.173
5	Scatolone di Bolsena	1	21.25	2.43748	6.13363	7.54988	3.41616	2.54375	43.3309
6	Pantano romanesco	1	10.3717	3.60456	5.3255	6.20956	2.63708	8.91131	37.0597
7	Marmande	1	9.86775	2.78738	9.61383	8.92872	2.53742	6.70502	40.4401
8	Marinda	1	3.54916	2.19887	7.24634	5.50541	2.17551	9.83659	30.5119
9	Cuor di bue di Albenga	2	12.3006	3.45141	4.88553	5.23939	2.72811	3.37604	31.981
10	Cuor di bue	2	7.61214	2.20124	4.65578	4.27305	2.40543	32.0064	53.154
11	Pera d'Abruzzo	2	6.27607	0	3.95775	2.81703	2.14842	2.87656	18.0758
12	Tomawak	2	8.2136	2.35097	3.59421	3.48457	2.02114	10.0482	29.7127
13	San Marzano	3	14.555	2.54267	15.9511	14.8275	3.4949	54.6535	106.025
14	Allungato	2	10.1915	2.45744	5.58647	5.05308	2.70578	7.29283	33.2871
15	Principe borghese	3	33.507	6.1731	26.6698	28.1661	8.36083	38.6468	141.524
16	Ovale Puglia	3	10.9773	2.84956	11.6193	15.2801	3.5082	22.6563	66.8907
17	Ovale Campania	3	21.4738	3.96231	13.9121	14.5336	6.30216	36.8464	97.0304
18	Pozzano	3	14.4925	2.92576	8.5183	8.08967	2.69664	2.93862	39.6615
	Minimum		3.54916	0	3.59421	2.81703	2.02114	2.54375	18.0758
	Maximum		33.507	6.1731	26.6698	28.1661	8.36083	54.6535	141.524
	Max/Min		9.44082	-b	7.42021	9.99852	4.13669	21.4854	7.82944
	Mean		12.2388	2.76778	9.11086	8.82402	3.12503	14.4294	50.4958
	% of the total		0.242352	0.0548075	0.180413	0.174733	0.0618818	0.28573	0.999917
	ANOVAc		*	ns	**	***	**	**	***
	Duncan testd		b/b/a	-	b/b/a	b/b/a	b/b/a	b/b/a	b/b/a
a 1, flattened/ribbed; 2, pear/oxheart; 3, round/elongate
b not applicable
c ns, not signidficant; *, ** and ***, significant differences among groups for P≤0.05, 0.01 and 0.001 respectively
d letters indicate the result of Duncan test for the three fruit shape classes in the following order; flattened/ribbed, pear/oxheart, and round/elongate

## Sheet: Table S4 Phenolics
TABLE S4 | Content in phenolic compounds (mg/kg FW) in red-ripe fruits of the 18 analysed tomato accessions.
Genotype		Fruit shape classa								Caffeic acid hexoside		Sinapic acid hexoside	Coumaric acid hexoside
Code	Name		Chlorogenic acid	Caffeic acid	Protocate-chuic acid	Coumaric acid	Sinapic acid	Feruloyl-quinic acid	Coumaroyl-quinic ac		Ferulic acid hexoside			Rutin	Pentosyl rutin	Naringin	Naringenin glucoside	Kampferol rutinoside	Naringenin	Total
1	Mezzo tempo	1	27.4798	2.09956	0.322135	0.844072	0.109459	0.215415	3.41019	10.0556	0.440525	0.284316	3.38819	9.36359	2.36359	1.52649	1.14117	0.729993	0.256509	64.0306
2	Spagnoletta	1	23.3157	1.2824	0.21526	0.696688	0.113255	0.177183	1.86339	13.3157	0.905617	0.353564	4.74131	6.63043	2.9082	1.90854	0.392797	0.307883	0.117869	59.2458
3	Stella Pisa	1	29.6504	2.45082	0.414172	2.21368	0.122094	0.245839	5.41459	13.1129	0.506516	0.337842	5.03409	6.57882	2.86696	7.7573	0.577643	0.382827	0.163899	77.8304
4	Costoluto fiorentino	1	15.2346	1.45415	0.27653	1.17554	0.110932	0.186926	1.96617	10.5533	0.574869	0.270054	4.637	5.52641	2.07079	1.86505	0.288403	0.284767	0.120904	46.5964
5	Scatolone di Bolsena	1	17.7107	5.39338	0.27245	3.60259	0.112454	0.189018	1.8437	16.0018	0.589782	0.284262	5.20834	5.51732	3.04556	2.19876	0.355162	0.211285	0.134201	62.6708
6	Pantano romanesco	1	22.1416	2.03236	0.286351	3.5361	0.14241	0.311782	4.75436	21.1983	1.0146	0.334032	18.2233	4.61253	2.95797	2.65158	0.247145	0.283121	0.104663	84.8323
7	Marmande	1	22.4628	1.19778	0.207615	0.756572	0.11148	0.184714	2.57157	13.8536	0.474832	0.248615	5.71036	6.98312	3.34502	1.86322	0.691219	0.304264	0.134208	61.101
8	Marinda	1	16.2366	1.86703	0.165074	1.22649	0.111657	0.190496	2.92593	13.0826	0.799551	0.274929	3.91595	3.42662	2.75047	1.25861	0	0.16866	0.0993483	48.5
9	Cuor di bue di Albenga	2	14.2602	1.7729	0.288543	0.703108	0.114639	0.256652	1.06099	7.09441	0.596275	0.348356	4.78057	5.27148	4.3534	0.226586	0.275125	0.199719	0.1166	41.7196
10	Cuor di bue	2	18.1588	1.63098	0.254722	0.888381	0.113549	0.18493	3.36208	11.5566	0.879627	0.296668	2.99842	2.52548	2.85316	1.51789	0	0.146033	0	47.3674
11	Pera d'Abruzzo	2	13.808	2.37255	0.395355	1.59511	0.124795	0.272064	1.69806	7.4663	0.557451	0.256299	4.1153	5.48498	3.24134	0.331729	0.165545	0.208797	0.112159	42.2058
12	Tomawak	2	10.1353	2.93521	0.22713	1.90073	0	0.2278	1.82594	10.4289	0.694531	0.284929	5.56115	4.48719	3.62371	0.428704	0.130784	0.221061	0.102169	43.2153
13	San Marzano	3	20.5439	10.0678	0.185549	2.48171	0.129179	0.189208	2.786	8.95682	0.509773	0.283114	2.57758	5.94901	2.83935	2.08764	0.425251	0.256288	0.144395	60.4126
14	Allungato	2	17.8743	2.34866	0.283847	1.02755	0.119219	0.313358	1.24796	9.90658	0.362739	0.22066	2.74274	10.1255	4.81858	0.549362	0.390633	0.234557	0.183649	52.75
15	Principe borghese	3	20.5813	1.11693	0.119295	0.913806	0.130035	0.163658	2.21771	23.5841	0.709408	0.271076	5.72453	9.83961	5.62425	2.46589	0.525509	0.429046	0.127079	74.5433
16	Ovale Puglia	3	23.158	3.01978	0.585109	2.21645	0.125107	0.477498	0.946486	6.85468	0.602624	0.253749	1.71054	9.93462	4.88247	1.51675	0.28503	0.476313	0.207525	57.2528
17	Ovale Campania	3	20.1429	2.35416	0.260803	1.02923	0.158456	0.218818	1.03867	19.8645	0.728846	0.340807	4.37747	8.92251	4.95484	3.76478	0.256558	0.379342	0.115709	68.9084
18	Pozzano	3	9.68069	2.35589	0.154175	0.625935	0.122832	0.18823	0.351431	9.98414	0.478691	0.292676	4.41726	4.86571	4.51472	0.618962	0.118065	0.150603	0.0984461	39.0185
	Minimum		9.68069	1.11693	0.119295	0.625935	0	0.163658	0.351431	6.85468	0.362739	0.22066	1.71054	2.52548	2.07079	0.226586	0	0.146033	0	39.0185
	Maximum		29.6504	10.0678	0.585109	3.60259	0.158456	0.477498	5.41459	23.5841	1.0146	0.353564	18.2233	10.1255	5.62425	7.7573	1.14117	0.729993	0.256509	84.8323
	Max/Min		3.06284	9.01383	4.90473	5.75553	-b	2.91765	15.4072	3.44059	2.79705	1.6023	10.6536	4.00935	2.71599	34.2356	-	4.99881	-	2.17416
	Mean		19.032	2.65291	0.273006	1.5241	0.115086	0.232977	2.29362	12.6039	0.634792	0.290886	4.99245	6.44694	3.55635	1.91877	0.348113	0.298587	0.129963	57.3445
	% of the total		0.331891	0.0462631	0.00476085	0.0265781	0.00200694	0.0040628	0.0399976	0.219795	0.0110699	0.00507265	0.0870614	0.112426	0.0620179	0.0334607	0.00607062	0.00520694	0.00226637	1.00001
	ANOVAc		ns	ns	ns	ns	ns	ns	ns	ns	ns	ns	ns	ns	**	ns	ns	ns	ns	*
	Duncan testd		-	-	-	-	-	-	-	-	-	-	-	-	b/a/a	-	-	-	-	a/b/ab
a 1, flattened/ribbed; 2, pear/oxheart; 3, round/elongate
b not applicable
c ns, not signidficant; *, ** and ***, significant differences among groups for P≤0.05, 0.01 and 0.001 respectively
d letters indicate the result of Duncan test for the three fruit shape classes in the following order; flattened/ribbed, pear/oxheart, and round/elongate

## Sheet: Table S5 Amino acids (free)
TABLE S5 | Content in free amino acids (mg/kg FW) in red-ripe fruits of the 18 analysed tomato accessions.
Genotype		Fruit shape classa
Code	Name		Ala	Val	Leu	Ile	Phe	Trp	Tyr	Cys	Met	Ser	Thr	Asn	Gln	Asp	Glu	Arg	His	Lys	Pro	Gly	Total
1	Mezzo tempo	1	234.343	5.14964	221.442	221.442	211.655	78.2212	43.008	11.0413	3.49536	58.4147	118.621	402.306	2735.28	703.038	8002.18	215.189	440.94	256.69	17.6102	14.8962	13995
2	Spagnoletta	1	220.877	15.2242	348.69	348.69	336.427	94.088	4.63645	11.4433	3.01494	55.8343	141.843	460.427	2959.19	457.076	7425.99	206.474	514.501	500.972	18.319	14.6187	14138.3
3	Stella Pisa	1	188.643	23.0839	241.231	241.231	281.102	59.0605	2.8078	6.61521	3.00117	51.8049	103.692	336.784	2347.15	211.23	7008.69	213.829	314.435	315.132	28.0473	11.2283	11988.8
4	Costoluto fiorentino	1	298.562	9.91515	335.959	335.959	410.912	109.839	30.3514	11.7353	4.26664	59.9067	158.709	486.13	2882.16	490.27	6989.56	302.466	545.598	428.597	12.8756	15.7942	13919.6
5	Scatolone di Bolsena	1	310.512	28.566	206.28	206.28	404.524	96.1968	6.58647	6.66874	3.09017	35.6741	105.959	319.961	2162.28	202.807	6077.83	214.462	404.209	382.2	19.531	13.0468	11206.7
6	Pantano romanesco	1	236.44	19.6687	262.679	262.679	315.587	80.6236	5.78345	7.93936	2.95898	100.832	154.542	358.005	2875.68	235.937	5718.63	192.376	379.649	348.22	24.502	16.188	11598.9
7	Marmande	1	240.396	5.12302	314.05	314.05	405.238	90.2207	68.7582	9.61778	5.79503	56.2996	131.857	411.157	2597.85	604.257	7565.07	209.925	419.568	347.571	18.004	14.0157	13828.8
8	Marinda	1	186.822	18.36	358.873	358.873	541.573	111.567	5.93647	10.0092	3.06038	54.6339	145.044	314.208	2961.08	276.568	7219.11	385.024	471.024	454.753	18.2277	12.9023	13907.7
9	Cuor di bue di Albenga	2	256.386	27.6436	460.115	460.115	315.065	82.3727	63.415	4.03814	4.9225	182.05	230.428	397.916	3541.69	440.169	2344.15	317.805	465.965	468.717	50.2489	50.2423	10163.4
10	Cuor di bue	2	589.751	45.5438	491.279	491.279	593.561	102.102	10.1716	9.103	6.37758	66.5273	174.161	383.339	3979.72	300.736	4838.22	374.748	584.699	584.94	21.796	20.1438	13668.2
11	Pera d'Abruzzo	2	253.002	106.671	364.658	364.658	727.894	134.211	15.069	4.29445	11.1093	114.201	207.883	398.826	3965.1	187.014	3594.87	430.182	333.774	341.102	68.6097	26.235	11649.4
12	Tomawak	2	89.4383	153.068	101.983	101.983	666.168	122.279	71.4779	4.6814	40.3525	73.3836	108.998	207.798	2285.72	98.8865	1440.25	54.149	85.183	316.282	15.3949	13.0308	6050.5
13	San Marzano	3	58.5363	94.9129	101.532	101.532	497.552	62.3285	38.999	0.708125	26.3706	22.9925	55.9247	122.665	1512.52	90.9464	1482.62	18.8494	76.3673	287.947	26.1856	5.83273	4685.33
14	Allungato	2	828.502	102.369	428.627	428.627	508.832	111.232	4.47253	6.1068	13.1677	76.4712	118.076	324.449	2872.75	200.611	2697.32	395.251	343.988	337.132	89.8164	17.0364	9904.83
15	Principe borghese	3	127.466	55.432	67.9067	67.9067	223.39	53.3946	16.854	1.20347	16.4735	14.4722	37.4767	88.4047	859.213	54.7853	1361.42	136.287	136.33	199.724	88.5285	3.61369	3610.28
16	Ovale Puglia	3	265.004	13.7469	447.836	447.836	399.317	120.9	59.5374	11.0387	8.28248	55.0631	164.846	649.996	3941.71	603.409	6391.48	366.979	622.824	572.552	19.4225	22.4364	15184.2
17	Ovale Campania	3	222.178	64.6707	48.4802	48.4802	283.149	51.5312	15.0629	4.43308	20.2976	28.0494	71.2778	127.168	1414.73	98.8696	2897.95	74.5319	170.542	209.673	91.2444	8.13404	5950.46
18	Pozzano	3	118.023	112.433	50.0047	50.0047	721.802	82.502	22.2822	2.75595	17.8008	53.2879	80.9323	115.503	1591.83	139.683	2426.15	102.865	211.812	235.531	173.819	16.7865	6325.81
	Minimum		58.5363	5.12302	48.4802	48.4802	211.655	51.5312	2.8078	0.708125	2.95898	14.4722	37.4767	88.4047	859.213	54.7853	1361.42	18.8494	76.3673	199.724	12.8756	3.61369	3610.28
	Maximum		828.502	153.068	491.279	491.279	727.894	134.211	71.4779	11.7353	40.3525	182.05	230.428	649.996	3979.72	703.038	8002.18	430.182	622.824	584.94	173.819	50.2423	15184.2
	Max/Min		14.1536	29.8784	10.1336	10.1336	3.43906	2.60447	25.4569	16.5723	13.6373	12.5793	6.14856	7.3525	4.63182	12.8326	5.87781	22.822	8.15564	2.92874	13.4999	13.9033	4.20583
	Mean		262.493	50.0878	269.535	269.535	435.764	91.2594	26.9561	6.8574	10.7687	64.4388	128.348	328.058	2638.09	299.794	4748.97	233.966	362.301	365.985	44.5657	16.4546	10654.2
	% of the total		0.0246375	0.00470122	0.0252984	0.0252984	0.0409005	0.00856556	0.00253008	0.000643632	0.00101075	0.00604819	0.0120467	0.0307913	0.24761	0.0281385	0.445736	0.0219599	0.0340053	0.0343512	0.00418291	0.00154442	1
	ANOVAc		ns	**	*	*	ns	ns	ns	*	*	**	*	ns	*	ns	***	ns	ns	ns	*	*	**
	Duncan testd		-b	b/a/a	ab/a/b	ab/a/b	-	-	-	a/b/b	b/a/a	b/a/b	ab/a/b	-	ab/a/b	-	a/b/b	-	-	-	b/ab/a	b/a/b	a/ab/b
a 1, flattened/ribbed; 2, pear/oxheart; 3, round/elongate
b not applicable
c ns, not signidficant; *, ** and ***, significant differences among groups for P≤0.05, 0.01 and 0.001 respectively
d letters indicate the result of Duncan test for the three fruit shape classes in the following order; flattened/ribbed, pear/oxheart, and round/elongate

## Sheet: Table S6 Amadori products
TABLE S6 | Content in Amadori products (mg/kg FW) in red-ripe fruits of the 18 analysed tomato accessions.
Genotype		Fruit shape classa
Code	Name		Fru-Ala	Fru-Val	Fru-Leu	Fru-Ile	Fru-Phe	Fru-Trp	Fru-Tyr	Fru-Cys	Fru-Met	Fru-Ser	Fru-Thr	Fru-Asn	Fru-Gln	Fru-Asp	Fru-Glu	Fru-Arg	Fru-His	Fru-Lys	Fru-Pro	Fru-Gly	Total
1	Mezzo tempo	1	4.6033	2.49838	0.234293	0.234293	0.538233	0.0182571	15.1889	6.71212	0.0739308	219.72	15.7922	0.798784	3.11288	6.60563	43.187	1.60006	0.0536079	6.24962	0.0403618	4.35292	331.614
2	Spagnoletta	1	2.59903	3.13155	0.417302	0.417302	0.262001	0.0293886	17.4389	2.86721	0.1048	312.363	31.966	1.26888	2.36311	4.30995	31.0653	2.52009	0.172967	7.76487	0.214368	0.00117434	421.277
3	Stella Pisa	1	4.82551	1.47314	0.0433425	0.0433425	0.0766367	0.0785235	11.1598	0.898334	0.0585012	301.383	18.9097	1.85089	1.86788	1.69738	23.5531	0.0338135	0.0563031	3.28648	0.21681	3.88327	375.396
4	Costoluto fiorentino	1	3.80215	3.46942	0.317758	0.317758	0.708821	0.121468	13.1929	5.33399	0.091131	280.387	20.8621	0.582244	2.57164	4.0154	33.9558	2.57104	0.0966955	9.27537	0.163963	3.7389	385.576
5	Scatolone di Bolsena	1	9.70644	2.20124	0.0698998	0.0698998	0.198122	0.0314638	10.443	0.705287	0.060609	313.405	27.1015	1.75043	1.88369	2.68387	32.553	1.37016	0.174007	9.55785	0.138514	3.76861	417.872
6	Pantano romanesco	1	4.08235	4.36982	0.0738153	0.0738153	0.548133	0.0427679	8.58476	1.36503	0.0706049	228.629	18.1335	0.416138	2.89838	1.72721	25.3613	0.361257	0.197484	6.42929	0.0484691	0.00802507	303.421
7	Marmande	1	3.86556	3.74218	0.157754	0.157754	0.963204	0.121789	12.7789	8.77355	0.0602211	275.091	12.0718	0.973572	3.33937	6.24512	44.7867	2.09891	0.0853569	7.7363	0.1502	3.81076	387.01
8	Marinda	1	2.41349	2.35786	0.206941	0.206941	0.21164	0.0569086	10.585	1.29205	0.0642731	275.226	29.5175	1.04994	1.67087	1.86922	22.3941	1.12889	0.0291278	5.9747	0.120563	0.00656776	356.383
9	Cuor di bue di Albenga	2	2.28848	6.0801	0.173939	0.173939	1.99543	0.0434942	8.92158	6.02035	0.0407785	249.707	17.7477	1.10128	7.8314	4.81112	39.583	3.952	0.371407	7.47207	0.103502	4.21268	362.631
10	Cuor di bue	2	8.60424	2.74165	0.451777	0.451777	0.299589	0.0628864	10.2797	1.34502	0.0532531	322.394	35.9432	0.166841	2.65139	2.05633	17.8161	1.93558	0.165686	6.84646	0.252352	0.00612472	414.524
11	Pera d'Abruzzo	2	6.36939	5.29761	0.165806	0.165806	0.174003	0.0987874	11.2914	0.677676	0.0652667	281.259	43.9933	0.199442	4.42139	1.4888	50.5708	0.824381	0.4949	1.26434	0.551451	0.320027	409.694
12	Tomawak	2	3.70878	1.03978	0.167209	0.167209	0.0432828	0.0794666	3.06629	0.409071	0.0633216	112.563	27.1881	0.0504764	2.45831	0.604669	23.3407	0.026872	0.0338529	0.0524447	0.473209	0.000698749	175.537
13	San Marzano	3	1.9781	0.71225	0.906886	0.906886	0.0378999	0.0212417	1.60167	0.175961	0.0532894	175.44	29.0476	0.0581258	1.85459	0.436271	16.1889	0.0228965	0.0290576	0.662552	0.0125063	0.0020012	230.149
14	Allungato	2	29.4446	2.86994	0.0852046	0.0852046	0.0522921	0.179248	9.40678	1.48662	0.0361326	285.181	29.6187	0.250017	2.68093	1.93307	35.7471	0.0779617	0.333699	4.49699	0.542544	0.000920331	404.509
15	Principe borghese	3	7.44049	0.517054	1.79134	1.79134	0.0474678	0.468563	1.76124	0.401839	0.0281223	417.084	18.064	0.0913335	1.4709	0.503861	14.7171	0.57327	0.0267501	0.675633	0.0918497	0.0182926	467.564
16	Ovale Puglia	3	3.8997	5.07071	1.08108	1.08108	0.782502	0.160614	15.6366	3.9264	0.104983	599.659	29.7347	0.504807	2.94797	6.31635	36.9651	2.97918	0.148557	12.1674	0.401744	3.09467	726.663
17	Ovale Campania	3	10.7625	0.714221	0.817261	0.817261	0.0516103	0.0332719	4.1605	0.792499	0.0409981	344.292	21.8408	0.59725	1.73227	0.778654	22.7231	0.806848	0.040011	0.426875	0.168459	0.00448645	411.601
18	Pozzano	3	4.9996	2.20256	0.0164154	0.0164154	0.0789761	0.0926297	3.14471	0.648216	0.0653743	68.9838	26.4674	0.304651	2.93205	1.18198	27.8716	0.0319254	0.208861	0.516411	0.150876	0.000657878	139.915
	Minimum		1.9781	0.517054	0.0164154	0.0164154	0.0378999	0.0182571	1.60167	0.175961	0.0281223	68.9838	12.0718	0.0504764	1.4709	0.436271	14.7171	0.0228965	0.0267501	0.0524447	0.0125063	0.000657878	139.915
	Maximum		29.4446	6.0801	1.79134	1.79134	1.99543	0.468563	17.4389	8.77355	0.104983	599.659	43.9933	1.85089	7.8314	6.60563	50.5708	3.952	0.4949	12.1674	0.551451	4.35292	726.663
	Max/Min		14.8853	11.7591	109.125	109.125	52.6501	25.6647	10.888	49.8606	3.73308	8.69275	3.64429	36.6684	5.32422	15.1411	3.43618	172.603	18.5008	232.004	44.0939	6616.6	5.1936
	Mean		6.41077	2.80497	0.398779	0.398779	0.392769	0.0967094	9.36903	2.43507	0.0630884	281.265	25.2222	0.667505	2.81606	2.73694	30.1322	1.27306	0.151018	5.04754	0.21343	1.51282	373.408
	% of the total		0.0171683	0.00751181	0.00106795	0.00106795	0.00105185	0.000258991	0.0250906	0.0065212	0.000168953	0.753237	0.067546	0.0017876	0.0075415	0.00732962	0.0806951	0.00340931	0.000404433	0.0135175	0.000571573	0.00405139	0.999999
	ANOVAc		ns	ns	**	**	ns	ns	*	ns	ns	ns	ns	**	ns	ns	ns	ns	*	ns	*	ns	ns
	Duncan testd		-b	-	b/b/a	b/b/a	-	-	a/ab/b	-	-	-	-	a/b/b	-	-	-	-	b/a/b	-	b/a/b	-	-
a 1, flattened/ribbed; 2, pear/oxheart; 3, round/elongate
b not applicable
c ns, not signidficant; *, ** and ***, significant differences among groups for P≤0.05, 0.01 and 0.001 respectively
d letters indicate the result of Duncan test for the three fruit shape classes in the following order; flattened/ribbed, pear/oxheart, and round/elongate
